# Supplementary material for: Impact of a Rounding Checklist Implementation in the Trauma Intensive Care Unit on Clinical Outcomes
Source: Healthcare (Basel). 2024 Apr 23;12(9):871. doi: 10.3390/healthcare12090871 (PMC11083085; doi:10.3390/healthcare12090871)
Supplement: Supplementary file 1 [file healthcare-12-00871-s001.zip]

Archive with 1 entries (1 files):
- healthcare-2930856-supplementary.pdf
